# Supplementary material for: Trans-Cinnamaldehyde as an Environmentally Low-Impact Phytosanitary: Evaluation of Its Toxicity Toward Aquatic and Terrestrial Non-Target Species
Source: J Xenobiot. 2026 May 16;16(3):86. doi: 10.3390/jox16030086 (PMC13214675; doi:10.3390/jox16030086)
Supplement: Supplementary file 1 [file jox-16-00086-s001.zip]

Archive with 1 entries (1 files):
- jox-4247634-supplementary.pdf
